# Supplementary material for: Integrating CRISPR-Enabled Trackable Genome Engineering and Transcriptomic Analysis of Global Regulators for Antibiotic Resistance Selection and Identification in Escherichia coli
Source: mSystems. 2020 Apr 21;5(2):e00232-20. doi: 10.1128/mSystems.00232-20 (PMC7174635; doi:10.1128/mSystems.00232-20)
Supplement: TABLE S1 [file mSystems.00232-20-st001.xlsx]

## Sheet: Sheet1
Details of global regulatory libraries
Library name	Gene	residues of interest (aa)	Genomic sequencing	Library cassettes	Redundancy*	P1	P2
G1	hns	12+11	CAATTTTGAATTCCTTACATTCCTGGCTATTGCACAACTGAATTTAAGGCTCTATTATTACCTCAACAAACCACCCCAATATAAGTTTGAGATTACTACAATGAGCGAAGCACTTAAAATTCTGAACAACATCCGTACTCTTCGTGCGCAGGCAAGAGAATGTACACTTGAAACGCTGGAAGAAATGCTGGAAAAATTAGAAGTTGTTGTTAACGAACGTCGCGAAGAAGAAAGCGCGGCTGCTGCTGAAGTTGAAGAGCGCACTCGTAAACTGCAGCAATATCGCGAAATGCTGATCGCTGACGGTATTGACCCGAACGAACTGCTGAATAGCCTTGCTGCCGTTAAATCTGGCACCAAAGCTAAACGTGCTCAGCGTCCGGCAAAATATAGCTACGT…	40	1	TCCTCTGGCGGAAAGCCT	GTTTTAGAGCTAGAAATAGCAAGT
G1	cspA	25+26+14+10+36+35+62+64+9	CGTTGATACCCCTCGTAGTGCACATTCCTTTAACGCTTCAAAATCTGTAAAGCACGCCATATCGCCGAAAGGCACACTTAATTATTAAAGGTAATACACTATGTCCGGTAAAATGACTGGTATCGTAAAATGGTTCAACGCTGACAAAGGCTTCGGCTTCATCACTCCTGACGATGGCTCTAAAGATGTGTTCGTACACTTCTCTGCTATCCAGAACGATGGTTACAAATCTCTGGACGAAGGTCAGAAAGTGTCCTTCACCATCGAAAGCGGCGCTAAAGGCCCGGCAGCTGGTAACGTAACCAGCCTGTAATCTCTGCTTAAAAGCACAGAATCTAAGATCCCTGCCATTTGGCGGGGATTTTTTTATTTGTTTTCAGGAAATAAATAATCGATCGC…	180	1	TCCTCTGGCGGAAAGCCT	GTTTTAGAGCTAGAAATAGCAAGT
G1	arcA	11+10+54+62+103+100+81+104	GTCATGTTACGCCGATCATGTTAATTTGCAGCATGCATCAGGCAGGTCAGGGACTTTTGTACTTCCTGTTTCGATTTAGTTGGCAATTTAGGTAGCAAACATGCAGACCCCGCACATTCTTATCGTTGAAGACGAGTTGGTAACACGCAACACGTTGAAAAGTATTTTCGAAGCGGAAGGCTATGATGTTTTCGAAGCGACAGATGGCGCGGAAATGCATCAGATCCTCTCTGAATATGACATCAACCTGGTGATCATGGATATCAATCTGCCGGGTAAGAACGGTCTTCTGTTAGCGCGTGAACTGCGCGAGCAGGCGAATGTTGCGTTGATGTTCCTGACTGGCCGTGACAACGAAGTCGATAAAATTCTCGGCCTCGAAATCGGTGCAGATGACTA…	180	1	TCCTCTGGCGGAAAGCCT	GTTTTAGAGCTAGAAATAGCAAGT
G1	fur	101+33+88+133+108+89+125+90+93+81+87+96	TTTAGGCGTGGCAATTCTATAATGATACGCATTATCTCAAGAGCAAATTCTGTCACTTCTTCTAATGAAGTGAACCGCTTAGTAACAGGACAGATTCCGCATGACTGATAACAATACCGCCCTAAAGAAAGCTGGCCTGAAAGTAACGCTTCCTCGTTTAAAAATCCTGGAAGTTCTTCAGGAGCCGGACAACCATCACGTCAGTGCGGAAGATTTATACAAACGTCTGATCGATATGGGTGAAGAAATTGGTCTGGCTACGGTATATCGCGTACTGAACCAGTTTGACGACGCTGGTATCGTCACCCGCCACAATTTTGAAGGCGGTAAATCCGTATTTGAACTGACACAGCAACATCACCACGATCACCTGATCTGCCTCGACTGCGGCAAGGTTAT…	260	1	TCCTCTGGCGGAAAGCCT	GTTTTAGAGCTAGAAATAGCAAGT
G1	narL	13+59+14+109+110+67+106+87+164+208+169+165	CGAGGCGATTGCCGCGTCCGCCGTCGTGAATCAGGTGGCACCGAAGTGGTGGTCACCTTTATTCCCGAAAAAACTTTCACAGACGTCCAAGGAGATACCCATGAGTAATCAGGAACCGGCTACTATCCTGCTGATTGACGATCACCCGATGCTGCGAACTGGCGTAAAACAGCTTATCAGTATGGCACCAGATATCACCGTGGTTGGCGAAGCGAGTAATGGCGAACAGGGTATTGAACTGGCGGAGTCTCTTGATCCCGATCTGATCCTGTTAGATCTCAATATGCCCGGCATGAACGGTCTGGAAACGCTGGATAAACTGCGCGAAAAGTCCCTCTCAGGGCGCATTGTGGTATTCAGCGTCTCTAACCATGAAGAAGATGTGGTCACCGCACTGAA…	240	1	TCCTCTGGCGGAAAGCCT	GTTTTAGAGCTAGAAATAGCAAGT
G1	lrp	12+58+17+19+57+56+28+55	AATCTTCATGATTTCGGTCTATCGTGACGGGTAGCGACTCTGAACAGTGATGTTTCAGGGTCAGACAGGAGTAGGGAAGGAATACAGAGAGACAATAATAATGGTAGATAGCAAGAAGCGCCCTGGCAAAGATCTCGACCGTATCGATCGTAACATTCTTAATGAGTTGCAAAAGGATGGGCGTATTTCTAACGTCGAGCTTTCTAAACGTGTGGGACTTTCCCCAACGCCGTGCCTTGAGCGTGTGCGTCGGCTGGAAAGACAAGGGTTTATTCAGGGCTATACGGCGCTGCTTAACCCCCATTATCTGGATGCATCACTTCTGGTATTCGTTGAGATTACTCTGAATCGTGGCGCACCGGATGTGTTTGAACAATTCAATACCGCTGTACAAAAACT…	160	1	TCCTCTGGCGGAAAGCCT	GTTTTAGAGCTAGAAATAGCAAGT
G1	mlc	261+258+259+246+264+247+257+153+152+213+335+194+337+196+330+218+130+113+134+399+256+231+84+169+86+43+404+327+368+400+189+341+342+402+148+263+382+267+240+229+228+226+225+95+222+97+15+17+32+359+358	TGTTAATCACATGCCTAAGTAAAAATTTGACGACACGTATTGAAGTGCTTCACCATAGCCTACAGATTATTTCGGAGCGCGAAAATATAGGGAGTATGCGGTGGTTGCTGAAAACCAGCCTGGGCACATTGATCAAATAAAGCAGACCAACGCGGGCGCGGTTTATCGCCTGATTGATCAGCTTGGTCCAGTCTCGCGTATCGATCTTTCCCGTCTGGCGCAACTGGCTCCTGCCAGTATCACTAAAATTGTCCGTGAGATGCTCGAAGCACACCTGGTGCAAGAGCTGGAAATCAAAGAAGCGGGGAACCGTGGCCGTCCGGCGGTGGGGCTGGTGGTTGAAACTGAAGCCTGGCACTATCTTTCTCTGCGCATTAGTCGCGGGGAGATTTTCCTTGC…	1020	1	TCCTCTGGCGGAAAGCCT	GTTTTAGAGCTAGAAATAGCAAGT
G1	ihfB	12+67	GGTTTCGTCCTGTAATCAAGCACTAAGGGCGGCTACGGCCGCCCTTAATCAATGCAGCAACAGCAGCCGCTTAATTTGCCTTTAAGGAACCGGAGGAATCATGACCAAGTCAGAATTGATAGAAAGACTTGCCACCCAGCAATCGCACATTCCCGCCAAGACGGTTGAAGATGCAGTAAAAGAGATGCTGGAGCATATGGCCTCGACTCTTGCGCAGGGCGAGCGTATTGAAATCCGCGGTTTCGGCAGTTTCTCTTTGCACTACCGCGCACCACGTACCGGACGTAATCCGAAGACTGGCGATAAAGTAGAACTGGAAGGAAAATACGTTCCTCACTTTAAACCTGGTAAAGAACTGCGCGATCGCGCCAATATTTACGGTTAAGTTTTTTACTCAAA…	40	1	TCCTCTGGCGGAAAGCCT	GTTTTAGAGCTAGAAATAGCAAGT
G1	cspE	11+25+15+14+28+42+35+60+5+6+9+58	TCACTTTTTAGTAAAGTTACACTGGACAAAGCGTACCACAATTGGTGTACTGGTAACCGACACAGCATTTGTGTCTATTTTTCATGTAAAGGTAATTTTGATGTCTAAGATTAAAGGTAACGTTAAGTGGTTTAATGAGTCCAAAGGATTCGGTTTCATTACTCCGGAAGACGGCAGCAAAGACGTGTTCGTACACTTCTCTGCAATCCAGACTAATGGTTTTAAAACTCTTGCTGAAGGTCAGCGCGTAGAGTTCGAAATCACTAACGGTGCCAAAGGCCCTTCTGCTGCAAACGTAATCGCTCTGTAAGATACGTCAGCAAGAATTCAAAACCCGCTTAATCAGCGGGTTTTTTTTGGTCTTTAGTGTGCGGTTGAGGCCGAAAACAGCCAGAATGC…	240	1	TCCTCTGGCGGAAAGCCT	GTTTTAGAGCTAGAAATAGCAAGT
G1	crp	176+61+62+63+137+65+113+112+82+83+111+173+87+84+85+75+74+124+72+71+70+128+129+100+106+107+105+59+57+37+50+73+31+153+56+199+198+191+133+132+88+130+64+110+134+68+69+80+81+86+154+25+26+138+20+22+49+29+40+41+116+162+188+96+142+207+208+120+98+109+126+127+164+166+101+95+104+163+115+38+48+19+32+30+51+36+53+99+55+123+33	TGATAGCCCCTTCCCAGGTAGCGGGAAGCATATTTCGGCAATCCAGAGACAGCGGCGTTATCTGGCTCTGGAGAAAGCTTATAACAGAGGATAACCGCGCATGGTGCTTGGCAAACCGCAAACAGACCCGACTCTCGAATGGTTCTTGTCTCATTGCCACATTCATAAGTACCCATCCAAGAGCACGCTTATTCACCAGGGTGAAAAAGCGGAAACGCTGTACTACATCGTTAAAGGCTCTGTGGCAGTGCTGATCAAAGACGAAGAGGGTAAAGAAATGATCCTCTCCTATCTGAATCAGGGTGATTTTATTGGCGAACTGGGCCTGTTTGAAGAGGGCCAGGAACGTAGCGCATGGGTACGTGCGAAAACCGCCTGTGAAGTGGCTGAAATTTCGTA…	1820	1	TCCTCTGGCGGAAAGCCT	GTTTTAGAGCTAGAAATAGCAAGT
G1	phoB	10+61+53+102+9+83+106+105+	GAAGATATGTGCGACGAGCTTTTCATAAATCTGTCATAAATCTGACGCATAATGACGTCGCATTAATGATCGCAACCTATTTATTACAACAGGGCAAATCATGGCGAGACGTATTCTGGTCGTAGAAGATGAAGCTCCAATTCGCGAAATGGTCTGCTTCGTGCTCGAACAAAATGGCTTTCAGCCGGTCGAAGCGGAAGATTATGACAGTGCTGTGAATCAACTGAATGAACCCTGGCCGGATTTAATTCTCCTCGACTGGATGTTACCTGGCGGCTCCGGTATCCAGTTCATCAAACACCTCAAGCGCGAGTCGATGACCCGGGATATTCCAGTGGTGATGTTGACCGCCAGAGGGGAAGAAGAAGATCGCGTGCGCGGCCTTGAAACCGGCGCGGA…	180	1	TCCTCTGGCGGAAAGCCT	GTTTTAGAGCTAGAAATAGCAAGT
G1	dnaA	235+234+231+177+232+179+178+281+176+175+174+173+172+236+233+428+441+447+444+414+406+416+403+394+437+418+430+426	TTCGTGCGTCACCCTCAAGCAGGGTCTTTTCGACGTACGTCAACAATCATGAATGTTTCAGCCTTAGTCATTATCGACTTTTGTTCGAGTGGAGTCCGCCGTGTCACTTTCGCTTTGGCAGCAGTGTCTTGCCCGATTGCAGGATGAGTTACCAGCCACAGAATTCAGTATGTGGATACGCCCATTGCAGGCGGAACTGAGCGATAACACGCTGGCCCTGTACGCGCCAAACCGTTTTGTCCTCGATTGGGTACGGGACAAGTACCTTAATAATATCAATGGACTGCTAACCAGTTTCTGCGGAGCGGATGCCCCACAGCTGCGTTTTGAAGTCGGCACCAAACCGGTGACGCAAACGCCACAAGCGGCAGTGACGAGCAACGTCGCGGCCCCTGCACA…	560	1	TCCTCTGGCGGAAAGCCT	GTTTTAGAGCTAGAAATAGCAAGT
G1	rpoS	177+174+173+178	AATCCGTAAACCCGCTGCGTTATTTGCCGCAGCGATAAATCGGCGGAACCAGGCTTTTGCTTGAATGTTCCGTCAAGGGATCACGGGTAGGAGCCACCTTATGAGTCAGAATACGCTGAAAGTTCATGATTTAAATGAAGATGCGGAATTTGATGAGAACGGAGTTGAGGTTTTTGACGAAAAGGCCTTAGTAGAACAGGAACCCAGTGATAACGATTTGGCCGAAGAGGAACTGTTATCGCAGGGAGCCACACAGCGTGTGTTGGACGCGACTCAGCTTTACCTTGGTGAGATTGGTTATTCACCACTGTTAACGGCCGAAGAAGAAGTTTATTTTGCGCGTCGCGCACTGCGTGGAGATGTCGCCTCTCGCCGCCGGATGATCGAGAGTAACTTGCG…	80	1	TCCTCTGGCGGAAAGCCT	GTTTTAGAGCTAGAAATAGCAAGT
G1	rpoE	153+152+144+148+133+183+130+126+134+129+188	AAAAACGAGACACTCTAACCCTTTGCTTGCTCAAATTGCAGCTAATGGAGTGGCGTTTCGATAGCGCGTGGAAATTTGGTTTGGGGAGACTTTACCTCGGATGAGCGAGCAGTTAACGGACCAGGTCCTGGTTGAACGGGTCCAGAAGGGAGATCAGAAAGCCTTTAACTTACTGGTAGTGCGCTATCAGCATAAAGTGGCGAGTCTGGTTTCCCGCTATGTGCCGTCGGGTGATGTTCCCGATGTGGTACAAGAAGCTTTTATTAAAGCCTATCGTGCGCTGGATTCGTTCCGGGGAGATAGCGCTTTTTATACATGGCTGTATCGGATTGCTGTAAATACAGCGAAAAATTACCTGGTTGCTCAGGGGCGTCGTCCACCTTCCAGTGATGTGGATGC…	220	1	TCCTCTGGCGGAAAGCCT	GTTTTAGAGCTAGAAATAGCAAGT
G1	fnr	133+132+131+137+139+138+151+150+154+158+191+43+88+64+82+81+86+118+85+20+22+23+28+29+87+181+186+187+146+147+144+145+143+140+120+122+73+72+93+96+16+	CTAATATCGGAATTCTCTGCTGTTAAGGTTTGCTTAGACTTACTTGCTCCCTAAAAAGATGTTAAAATTGACAAATATCAATTACGGCTTGAGCAGACCTATGATCCCGGAAAAGCGAATTATACGGCGCATTCAGTCTGGCGGTTGTGCTATCCATTGCCAGGATTGCAGCATCAGCCAGCTTTGCATCCCGTTCACACTCAACGAACATGAGCTTGATCAGCTTGATAATATCATTGAGCGGAAGAAGCCTATTCAGAAAGGCCAGACGCTGTTTAAGGCTGGTGATGAACTTAAATCGCTTTATGCCATCCGCTCCGGTACGATTAAAAGTTATACCATCACTGAGCAAGGCGACGAGCAAATCACTGGTTTCCATTTAGCAGGCGACCTGGTGGG…	840	1	TCCTCTGGCGGAAAGCCT	GTTTTAGAGCTAGAAATAGCAAGT
G1	soxR	124+122+130+119+60+114+131+63+111+65+118+44+42+41+120+121+75+123+125+126+102+100+92+74+96+77+58+98+108+116+110	TTTCTGATGGGACATAAATCTGCCTCTTTTCAGTGTTCAGTTCGTTAATTCATCTGTTGGGGAGTATAATTCCTCAAGTTAACTTGAGGTAAAGCGATTTATGGAAAAGAAATTACCCCGCATTAAAGCGCTGCTAACCCCCGGCGAAGTGGCGAAACGCAGCGGTGTGGCGGTATCGGCGCTGCATTTCTATGAAAGTAAAGGGTTGATTACCAGTATCCGTAACAGCGGCAATCAGCGGCGATATAAACGTGATGTGTTGCGATATGTTGCAATTATCAAAATTGCTCAGCGTATTGGCATTCCGCTGGCGACCATTGGTGAAGCGTTTGGCGTGTTGCCCGAAGGGCATACGTTAAGTGCGAAAGAGTGGAAACAGCTTTCGTCCCAATGGCGAGA…	620	1	TCCTCTGGCGGAAAGCCT	GTTTTAGAGCTAGAAATAGCAAGT
G1	ihfA	17+19+50+53+67+68+69	ACCAGCCGTACACTCGAAGAAGAGGAGATTGCCGCTACCGTCGCCAAATGTGTAGAGGCATTAAAAGAGCGATTCCAGGCATCATTGAGGGATTGAACCTATGGCGCTTACAAAAGCTGAAATGTCAGAATATCTGTTTGATAAGCTTGGGCTTAGCAAGCGGGATGCCAAAGAACTGGTTGAACTGTTTTTCGAAGAGATCCGTCGCGCTCTGGAAAACGGCGAACAGGTGAAACTCTCTGGTTTTGGTAACTTCGATCTGCGTGATAAGAATCAACGCCCGGGACGTAACCCGAAAACGGGCGAGGATATTCCCATTACAGCACGGCGCGTGGTGACCTTCAGACCCGGGCAGAAGTTAAAAAGCCGGGTCGAAAACGCTTCGCCCAAAGACGAGTA…	140	1	TCCTCTGGCGGAAAGCCT	GTTTTAGAGCTAGAAATAGCAAGT
G1	fis	25+56+15+23+70+40+63+67+9	CGCACATTCAACGCCATTGAGGATGCCAGCGAACAGCTGGAGGCGTTGGAGGCATACTTCGAAAATTTTGCGTAAACAGAAATAAAGAGCTGACAGAACTATGTTCGAACAACGCGTAAATTCTGACGTACTGACCGTTTCTACCGTTAACTCTCAGGATCAGGTAACCCAAAAACCCCTGCGTGACTCGGTTAAACAGGCACTGAAGAACTATTTTGCTCAACTGAATGGTCAGGATGTGAATGACCTCTATGAGCTGGTACTGGCTGAAGTAGAACAGCCCCTGTTGGACATGGTGATGCAATACACCCGTGGTAACCAGACCCGTGCTGCGCTGATGATGGGCATCAACCGTGGTACGCTGCGTAAAAAATTGAAAAAATACGGCATGAACTAATT…	180	1	TCCTCTGGCGGAAAGCCT	GTTTTAGAGCTAGAAATAGCAAGT
G2	cspA	11+20+21+22+23+19+18+31+30+60+33+17+32	CGTTGATACCCCTCGTAGTGCACATTCCTTTAACGCTTCAAAATCTGTAAAGCACGCCATATCGCCGAAAGGCACACTTAATTATTAAAGGTAATACACTATGTCCGGTAAAATGACTGGTATCGTAAAATGGTTCAACGCTGACAAAGGCTTCGGCTTCATCACTCCTGACGATGGCTCTAAAGATGTGTTCGTACACTTCTCTGCTATCCAGAACGATGGTTACAAATCTCTGGACGAAGGTCAGAAAGTGTCCTTCACCATCGAAAGCGGCGCTAAAGGCCCGGCAGCTGGTAACGTAACCAGCCTGTAATCTCTGCTTAAAAGCACAGAATCTAAGATCCCTGCCATTTGGCGGGGATTTTTTTATTTGTTTTCAGGAAATAAATAATCGATCGC…	260	1	TTCGGATCGCAGGCTGCA	GTTTTAGAGCTAGAAATAGCAAGT
G2	arcA	216+217+214+215+212+213+210+211+218+219+227+137+136+135+134+139+138+225+167+223+161+162+220+146+199+198+200+195+194+197+196+191+190+193+192+202+205+165+143+207+206+144+179+178+177+176+175+174+173+172+171+170+182+183+180+181+186+187+184+185+188+189+168+169+229+228+164+226+166+224+160+222+221+163+151+150+153+152+155+154+157+156+159+158+234+230+231+232+233+201+147+203+145+142+204+140+141+209+208+148…	GTCATGTTACGCCGATCATGTTAATTTGCAGCATGCATCAGGCAGGTCAGGGACTTTTGTACTTCCTGTTTCGATTTAGTTGGCAATTTAGGTAGCAAACATGCAGACCCCGCACATTCTTATCGTTGAAGACGAGTTGGTAACACGCAACACGTTGAAAAGTATTTTCGAAGCGGAAGGCTATGATGTTTTCGAAGCGACAGATGGCGCGGAAATGCATCAGATCCTCTCTGAATATGACATCAACCTGGTGATCATGGATATCAATCTGCCGGGTAAGAACGGTCTTCTGTTAGCGCGTGAACTGCGCGAGCAGGCGAATGTTGCGTTGATGTTCCTGACTGGCCGTGACAACGAAGTCGATAAAATTCTCGGCCTCGAAATCGGTGCAGATGACTA…	2020	1	TTCGGATCGCAGGCTGCA	GTTTTAGAGCTAGAAATAGCAAGT
G2	narL	157+156+159+158+197+196+191+190+193+192+179+178+177+176+175+174+173+172+171+170+182+183+180+181+186+187+184+185+188+189+201+200+203+202+205+204+207+206+166+167+160+161+162+163+195	CGAGGCGATTGCCGCGTCCGCCGTCGTGAATCAGGTGGCACCGAAGTGGTGGTCACCTTTATTCCCGAAAAAACTTTCACAGACGTCCAAGGAGATACCCATGAGTAATCAGGAACCGGCTACTATCCTGCTGATTGACGATCACCCGATGCTGCGAACTGGCGTAAAACAGCTTATCAGTATGGCACCAGATATCACCGTGGTTGGCGAAGCGAGTAATGGCGAACAGGGTATTGAACTGGCGGAGTCTCTTGATCCCGATCTGATCCTGTTAGATCTCAATATGCCCGGCATGAACGGTCTGGAAACGCTGGATAAACTGCGCGAAAAGTCCCTCTCAGGGCGCATTGTGGTATTCAGCGTCTCTAACCATGAAGAAGATGTGGTCACCGCACTGAA…	900	1	TTCGGATCGCAGGCTGCA	GTTTTAGAGCTAGAAATAGCAAGT
G2	lrp	51+29+60+61+36+53+34+48+49+46+47+44+45+42+43+40+41+39+15+13+38+59+14+16+33+54+31+30+37+50+35+52+32	AATCTTCATGATTTCGGTCTATCGTGACGGGTAGCGACTCTGAACAGTGATGTTTCAGGGTCAGACAGGAGTAGGGAAGGAATACAGAGAGACAATAATAATGGTAGATAGCAAGAAGCGCCCTGGCAAAGATCTCGACCGTATCGATCGTAACATTCTTAATGAGTTGCAAAAGGATGGGCGTATTTCTAACGTCGAGCTTTCTAAACGTGTGGGACTTTCCCCAACGCCGTGCCTTGAGCGTGTGCGTCGGCTGGAAAGACAAGGGTTTATTCAGGGCTATACGGCGCTGCTTAACCCCCATTATCTGGATGCATCACTTCTGGTATTCGTTGAGATTACTCTGAATCGTGGCGCACCGGATGTGTTTGAACAATTCAATACCGCTGTACAAAAACT…	660	1	TTCGGATCGCAGGCTGCA	GTTTTAGAGCTAGAAATAGCAAGT
G2	mlc	91+39+38+98+33+37+42+36+35+41+195+96+40+219+93+34+92+94+221+220	TGTTAATCACATGCCTAAGTAAAAATTTGACGACACGTATTGAAGTGCTTCACCATAGCCTACAGATTATTTCGGAGCGCGAAAATATAGGGAGTATGCGGTGGTTGCTGAAAACCAGCCTGGGCACATTGATCAAATAAAGCAGACCAACGCGGGCGCGGTTTATCGCCTGATTGATCAGCTTGGTCCAGTCTCGCGTATCGATCTTTCCCGTCTGGCGCAACTGGCTCCTGCCAGTATCACTAAAATTGTCCGTGAGATGCTCGAAGCACACCTGGTGCAAGAGCTGGAAATCAAAGAAGCGGGGAACCGTGGCCGTCCGGCGGTGGGGCTGGTGGTTGAAACTGAAGCCTGGCACTATCTTTCTCTGCGCATTAGTCGCGGGGAGATTTTCCTTGC…	400	1	TTCGGATCGCAGGCTGCA	GTTTTAGAGCTAGAAATAGCAAGT
G2	ihfB	56+54+42+22+43+60+61+62+63+64+65+66+69+68+83+80+81+86+87+84+85+24+25+26+27+20+21+48+49+46+23+44+45+28+29+40+41+1+82+3+2+5+4+7+6+9+8+47+19+77+76+75+74+73+72+71+70+91+90+93+79+11+10+59+58+33+18+57+30+51+36+53+52+55+89+37+88+32+31+50	GGTTTCGTCCTGTAATCAAGCACTAAGGGCGGCTACGGCCGCCCTTAATCAATGCAGCAACAGCAGCCGCTTAATTTGCCTTTAAGGAACCGGAGGAATCATGACCAAGTCAGAATTGATAGAAAGACTTGCCACCCAGCAATCGCACATTCCCGCCAAGACGGTTGAAGATGCAGTAAAAGAGATGCTGGAGCATATGGCCTCGACTCTTGCGCAGGGCGAGCGTATTGAAATCCGCGGTTTCGGCAGTTTCTCTTTGCACTACCGCGCACCACGTACCGGACGTAATCCGAAGACTGGCGATAAAGTAGAACTGGAAGGAAAATACGTTCCTCACTTTAAACCTGGTAAAGAACTGCGCGATCGCGCCAATATTTACGGTTAAGTTTTTTACTCAAA…	1600	1	TTCGGATCGCAGGCTGCA	GTTTTAGAGCTAGAAATAGCAAGT
G2	cspE	24+10+12+59+21+17+23+19+18+31+16+22+29+34+33+30+61+20+32	TCACTTTTTAGTAAAGTTACACTGGACAAAGCGTACCACAATTGGTGTACTGGTAACCGACACAGCATTTGTGTCTATTTTTCATGTAAAGGTAATTTTGATGTCTAAGATTAAAGGTAACGTTAAGTGGTTTAATGAGTCCAAAGGATTCGGTTTCATTACTCCGGAAGACGGCAGCAAAGACGTGTTCGTACACTTCTCTGCAATCCAGACTAATGGTTTTAAAACTCTTGCTGAAGGTCAGCGCGTAGAGTTCGAAATCACTAACGGTGCCAAAGGCCCTTCTGCTGCAAACGTAATCGCTCTGTAAGATACGTCAGCAAGAATTCAAAACCCGCTTAATCAGCGGGTTTTTTTTGGTCTTTAGTGTGCGGTTGAGGCCGAAAACAGCCAGAATGC…	380	1	TTCGGATCGCAGGCTGCA	GTTTTAGAGCTAGAAATAGCAAGT
G2	argP	24+25+26+27+21+22+23+33+32+31+30+28+39+35+29+36+40+37+38+34	GGATACAAATGTTACCCGCCGACGGCTTCGGTATATGCAACCTGACACAAAATTGTGTCATAGTGCAGGAAAAAGCATTTACCAGGAGCAGACAACAGCAATGAAACGCCCGGACTACAGAACATTACAGGCACTGGATGCGGTGATACGTGAACGAGGATTTGAGCGCGCGGCACAAAAGCTGTGCATTACACAATCAGCCGTCTCACAGCGCATTAAGCAACTGGAAAATATGTTCGGGCAGCCGCTGTTGGTGCGTACCGTACCGCCGCGCCCGACGGAACAAGGGCAAAAACTGCTGGCACTGCTGCGCCAGGTGGAGTTGCTGGAAGAAGAGTGGCTGGGCGATGAACAAACCGGTTCGACTCCGCTGCTGCTTTCACTGGCGGTCAACGCCGA…	400	1	TTCGGATCGCAGGCTGCA	GTTTTAGAGCTAGAAATAGCAAGT
G2	crp	179+60+136+135+178+177+139+174+172+171+170+27+175+182+183+180+181+186+187+184+185+189+201+200+203+202+143+140+141+168+169+102+167+97+58+54	TGATAGCCCCTTCCCAGGTAGCGGGAAGCATATTTCGGCAATCCAGAGACAGCGGCGTTATCTGGCTCTGGAGAAAGCTTATAACAGAGGATAACCGCGCATGGTGCTTGGCAAACCGCAAACAGACCCGACTCTCGAATGGTTCTTGTCTCATTGCCACATTCATAAGTACCCATCCAAGAGCACGCTTATTCACCAGGGTGAAAAAGCGGAAACGCTGTACTACATCGTTAAAGGCTCTGTGGCAGTGCTGATCAAAGACGAAGAGGGTAAAGAAATGATCCTCTCCTATCTGAATCAGGGTGATTTTATTGGCGAACTGGGCCTGTTTGAAGAGGGCCAGGAACGTAGCGCATGGGTACGTGCGAAAACCGCCTGTGAAGTGGCTGAAATTTCGTA…	720	1	TTCGGATCGCAGGCTGCA	GTTTTAGAGCTAGAAATAGCAAGT
G3	phoB	216+217+214+215+212+213+210+211+218+219+133+132+131+130+137+136+135+134+139+138+225+167+223+161+162+220+129+164+146+199+198+147+195+194+197+196+191+190+193+192+202+205+165+143+207+141+179+178+177+176+175+174+173+172+171+170+203+182+183+180+181+186+187+184+185+188+189+168+169+227+226+166+224+160+222+221+163+151+150+153+152+155+154+157+156+159+158+201+200+144+145+142+204+140+206+209+208+148+149	GAAGATATGTGCGACGAGCTTTTCATAAATCTGTCATAAATCTGACGCATAATGACGTCGCATTAATGATCGCAACCTATTTATTACAACAGGGCAAATCATGGCGAGACGTATTCTGGTCGTAGAAGATGAAGCTCCAATTCGCGAAATGGTCTGCTTCGTGCTCGAACAAAATGGCTTTCAGCCGGTCGAAGCGGAAGATTATGACAGTGCTGTGAATCAACTGAATGAACCCTGGCCGGATTTAATTCTCCTCGACTGGATGTTACCTGGCGGCTCCGGTATCCAGTTCATCAAACACCTCAAGCGCGAGTCGATGACCCGGGATATTCCAGTGGTGATGTTGACCGCCAGAGGGGAAGAAGAAGATCGCGTGCGCGGCCTTGAAACCGGCGCGGA…	1980	1	CCTGTCTTGGCGGACACA	GTTTTAGAGCTAGAAATAGCAAGT
G3	cytR	56+60+62+63+24+25+26+27+20+21+22+23+28+29+40+15+13+12+59+14+17+16+19+18+31+30+37+36+53	AAAATTCTGTAACCGTTTTCACGCGCTATCTGCTAAAAATGTTGCCGATGTGAAGTAAACATGGATGTAGTACGCCTGACGTGCCAGGCGAGGAGTGAGTGTGAAAGCGAAGAAGCAGGAAACTGCCGCGACCATGAAAGACGTTGCCCTCAAGGCAAAAGTCTCTACAGCGACCGTCTCCCGAGCATTAATGAATCCCGATAAAGTCTCCCAGGCCACCCGTAATCGGGTTGAAAAAGCGGCCCGGGAAGTGGGTTATTTACCGCAGCCTATGGGGCGCAACGTCAAGCGTAATGAATCCCGCACCATTCTGGTGATTGTCCCGGATATCTGCGATCCCTTCTTTAGCGAAATTATTCGCGGTATCGAAGTTACGGCGGCAAATCACGGATATCTGGT…	580	1	CCTGTCTTGGCGGACACA	GTTTTAGAGCTAGAAATAGCAAGT
G3	dnaA	397+399+398+407+405+404+402+401+400+421+420+423+422+424+427+408+443+442+440+433+415+438+439+436+434+435+432+419+431	TTCGTGCGTCACCCTCAAGCAGGGTCTTTTCGACGTACGTCAACAATCATGAATGTTTCAGCCTTAGTCATTATCGACTTTTGTTCGAGTGGAGTCCGCCGTGTCACTTTCGCTTTGGCAGCAGTGTCTTGCCCGATTGCAGGATGAGTTACCAGCCACAGAATTCAGTATGTGGATACGCCCATTGCAGGCGGAACTGAGCGATAACACGCTGGCCCTGTACGCGCCAAACCGTTTTGTCCTCGATTGGGTACGGGACAAGTACCTTAATAATATCAATGGACTGCTAACCAGTTTCTGCGGAGCGGATGCCCCACAGCTGCGTTTTGAAGTCGGCACCAAACCGGTGACGCAAACGCCACAAGCGGCAGTGACGAGCAACGTCGCGGCCCCTGCACA…	580	1	CCTGTCTTGGCGGACACA	GTTTTAGAGCTAGAAATAGCAAGT
G3	soxS	24+25+26+27+43+40+33+32+31+30+28+39+35+41+38+37+36+34+29+42	TAATTTCTTTTCCATAAATCGCTTTACCTCAAGTTAACTTGAGGAATTATACTCCCCAACAGATGAATTAACGAACTGAACACTGAAAAGAGGCAGATTTATGTCCCATCAGAAAATTATTCAGGATCTTATCGCATGGATTGACGAGCATATTGACCAGCCGCTTAACATTGATGTAGTCGCAAAAAAATCAGGCTATTCAAAGTGGTACTTGCAACGAATGTTCCGCACGGTGACGCATCAGACGCTTGGCGATTACATTCGCCAACGCCGCCTGTTACTGGCCGCCGTTGAGTTGCGCACCACCGAGCGTCCGATTTTTGATATCGCAATGGACCTGGGTTATGTCTCGCAGCAGACCTTCTCCCGCGTTTTCCGTCGGCAGTTTGATCGCACTCC…	400	1	CCTGTCTTGGCGGACACA	GTTTTAGAGCTAGAAATAGCAAGT
G3	rpoS	310+277+289+288+287+308+300+301+302+303+304+305+306+307+267+298+299+296+297+294+295+292+293+290+291	AATCCGTAAACCCGCTGCGTTATTTGCCGCAGCGATAAATCGGCGGAACCAGGCTTTTGCTTGAATGTTCCGTCAAGGGATCACGGGTAGGAGCCACCTTATGAGTCAGAATACGCTGAAAGTTCATGATTTAAATGAAGATGCGGAATTTGATGAGAACGGAGTTGAGGTTTTTGACGAAAAGGCCTTAGTAGAACAGGAACCCAGTGATAACGATTTGGCCGAAGAGGAACTGTTATCGCAGGGAGCCACACAGCGTGTGTTGGACGCGACTCAGCTTTACCTTGGTGAGATTGGTTATTCACCACTGTTAACGGCCGAAGAAGAAGTTTATTTTGCGCGTCGCGCACTGCGTGGAGATGTCGCCTCTCGCCGCCGGATGATCGAGAGTAACTTGCG…	500	1	CCTGTCTTGGCGGACACA	GTTTTAGAGCTAGAAATAGCAAGT
G3	rpoN	379+372+367+381+380+378+382+383+384+385+368+369+371+370+373+366+375+374+377+376	TACAAGACGAACACGTTAAGCGTGTATACCTTGGGGAAGACTTCAGACTCTGATAGGGTAGAAGTTTGCGACGTTTTAGCAGGAGAGTACGATTCTGAACATGAAGCAAGGTTTGCAACTCAGGCTTAGCCAACAACTGGCGATGACGCCACAGCTCCAACAGGCAATTCGTCTGTTGCAGTTGTCGACGCTGGAACTTCAGCAGGAGCTACAGCAGGCGCTGGAGAGTAATCCGCTGCTTGAGCAAATCGACACTCATGAAGAAATCGACACCCGCGAAACGCAAGACAGTGAAACGCTGGACACCGCCGACGCGCTCGAACAAAAAGAGATGCCGGAAGAGCTGCCGCTCGATGCCAGTTGGGACACCATTTACACCGCTGGTACACCATCCGGCAC…	400	1	CCTGTCTTGGCGGACACA	GTTTTAGAGCTAGAAATAGCAAGT
G3	rpoE	155+154+157+156+159+158+137+179+178+177+176+175+138+173+172+171+170+174+180+145+142+143+140+141+149+168+169+164+165+166+167+160+161+162+163+139	AAAAACGAGACACTCTAACCCTTTGCTTGCTCAAATTGCAGCTAATGGAGTGGCGTTTCGATAGCGCGTGGAAATTTGGTTTGGGGAGACTTTACCTCGGATGAGCGAGCAGTTAACGGACCAGGTCCTGGTTGAACGGGTCCAGAAGGGAGATCAGAAAGCCTTTAACTTACTGGTAGTGCGCTATCAGCATAAAGTGGCGAGTCTGGTTTCCCGCTATGTGCCGTCGGGTGATGTTCCCGATGTGGTACAAGAAGCTTTTATTAAAGCCTATCGTGCGCTGGATTCGTTCCGGGGAGATAGCGCTTTTTATACATGGCTGTATCGGATTGCTGTAAATACAGCGAAAAATTACCTGGTTGCTCAGGGGCGTCGTCCACCTTCCAGTGATGTGGATGC…	720	1	CCTGTCTTGGCGGACACA	GTTTTAGAGCTAGAAATAGCAAGT
G3	fnr	216+214+215+212+198+210+211+194+197+196+199+213+201+200+203+202+205+204+207+206+209+208	CTAATATCGGAATTCTCTGCTGTTAAGGTTTGCTTAGACTTACTTGCTCCCTAAAAAGATGTTAAAATTGACAAATATCAATTACGGCTTGAGCAGACCTATGATCCCGGAAAAGCGAATTATACGGCGCATTCAGTCTGGCGGTTGTGCTATCCATTGCCAGGATTGCAGCATCAGCCAGCTTTGCATCCCGTTCACACTCAACGAACATGAGCTTGATCAGCTTGATAATATCATTGAGCGGAAGAAGCCTATTCAGAAAGGCCAGACGCTGTTTAAGGCTGGTGATGAACTTAAATCGCTTTATGCCATCCGCTCCGGTACGATTAAAAGTTATACCATCACTGAGCAAGGCGACGAGCAAATCACTGGTTTCCATTTAGCAGGCGACCTGGTGGG…	440	1	CCTGTCTTGGCGGACACA	GTTTTAGAGCTAGAAATAGCAAGT
G3	soxR	64+68+69+24+25+26+27+20+21+22+23+46+47+45+28+29+72+71+70+13+15+14+17+16+19+18+31+30+34+33+32	TTTCTGATGGGACATAAATCTGCCTCTTTTCAGTGTTCAGTTCGTTAATTCATCTGTTGGGGAGTATAATTCCTCAAGTTAACTTGAGGTAAAGCGATTTATGGAAAAGAAATTACCCCGCATTAAAGCGCTGCTAACCCCCGGCGAAGTGGCGAAACGCAGCGGTGTGGCGGTATCGGCGCTGCATTTCTATGAAAGTAAAGGGTTGATTACCAGTATCCGTAACAGCGGCAATCAGCGGCGATATAAACGTGATGTGTTGCGATATGTTGCAATTATCAAAATTGCTCAGCGTATTGGCATTCCGCTGGCGACCATTGGTGAAGCGTTTGGCGTGTTGCCCGAAGGGCATACGTTAAGTGCGAAAGAGTGGAAACAGCTTTCGTCCCAATGGCGAGA…	620	1	CCTGTCTTGGCGGACACA	GTTTTAGAGCTAGAAATAGCAAGT
G3	ihfA	60+61+62+63+64+65+66+82+80+86+87+84+85+24+20+48+49+46+47+45+28+2+5+4+6+76+74+73+72+71+78+58+55+57+56+51+88	ACCAGCCGTACACTCGAAGAAGAGGAGATTGCCGCTACCGTCGCCAAATGTGTAGAGGCATTAAAAGAGCGATTCCAGGCATCATTGAGGGATTGAACCTATGGCGCTTACAAAAGCTGAAATGTCAGAATATCTGTTTGATAAGCTTGGGCTTAGCAAGCGGGATGCCAAAGAACTGGTTGAACTGTTTTTCGAAGAGATCCGTCGCGCTCTGGAAAACGGCGAACAGGTGAAACTCTCTGGTTTTGGTAACTTCGATCTGCGTGATAAGAATCAACGCCCGGGACGTAACCCGAAAACGGGCGAGGATATTCCCATTACAGCACGGCGCGTGGTGACCTTCAGACCCGGGCAGAAGTTAAAAAGCCGGGTCGAAAACGCTTCGCCCAAAGACGAGTA…	740	1	CCTGTCTTGGCGGACACA	GTTTTAGAGCTAGAAATAGCAAGT
G3	fis	88+89+82+83+80+81+86+87+84+85+77+76+75+74+73+72+91+90+93+92+79+78	CGCACATTCAACGCCATTGAGGATGCCAGCGAACAGCTGGAGGCGTTGGAGGCATACTTCGAAAATTTTGCGTAAACAGAAATAAAGAGCTGACAGAACTATGTTCGAACAACGCGTAAATTCTGACGTACTGACCGTTTCTACCGTTAACTCTCAGGATCAGGTAACCCAAAAACCCCTGCGTGACTCGGTTAAACAGGCACTGAAGAACTATTTTGCTCAACTGAATGGTCAGGATGTGAATGACCTCTATGAGCTGGTACTGGCTGAAGTAGAACAGCCCCTGTTGGACATGGTGATGCAATACACCCGTGGTAACCAGACCCGTGCTGCGCTGATGATGGGCATCAACCGTGGTACGCTGCGTAAAAAATTGAAAAAATACGGCATGAACTAATT…	440	1	CCTGTCTTGGCGGACACA	GTTTTAGAGCTAGAAATAGCAAGT
G4	arcA	60+61+57+58	GTCATGTTACGCCGATCATGTTAATTTGCAGCATGCATCAGGCAGGTCAGGGACTTTTGTACTTCCTGTTTCGATTTAGTTGGCAATTTAGGTAGCAAACATGCAGACCCCGCACATTCTTATCGTTGAAGACGAGTTGGTAACACGCAACACGTTGAAAAGTATTTTCGAAGCGGAAGGCTATGATGTTTTCGAAGCGACAGATGGCGCGGAAATGCATCAGATCCTCTCTGAATATGACATCAACCTGGTGATCATGGATATCAATCTGCCGGGTAAGAACGGTCTTCTGTTAGCGCGTGAACTGCGCGAGCAGGCGAATGTTGCGTTGATGTTCCTGACTGGCCGTGACAACGAAGTCGATAAAATTCTCGGCCTCGAAATCGGTGCAGATGACTA…	80	1	AAGAGCACCGCCTTCGTC	GTTTTAGAGCTAGAAATAGCAAGT
G4	fur	121+122+120+132+131+130+111+110+126+127+128+124+92+94+129	TTTAGGCGTGGCAATTCTATAATGATACGCATTATCTCAAGAGCAAATTCTGTCACTTCTTCTAATGAAGTGAACCGCTTAGTAACAGGACAGATTCCGCATGACTGATAACAATACCGCCCTAAAGAAAGCTGGCCTGAAAGTAACGCTTCCTCGTTTAAAAATCCTGGAAGTTCTTCAGGAGCCGGACAACCATCACGTCAGTGCGGAAGATTTATACAAACGTCTGATCGATATGGGTGAAGAAATTGGTCTGGCTACGGTATATCGCGTACTGAACCAGTTTGACGACGCTGGTATCGTCACCCGCCACAATTTTGAAGGCGGTAAATCCGTATTTGAACTGACACAGCAACATCACCACGATCACCTGATCTGCCTCGACTGCGGCAAGGTTAT…	300	1	AAGAGCACCGCCTTCGTC	GTTTTAGAGCTAGAAATAGCAAGT
G4	narL	62+63+65+66	CGAGGCGATTGCCGCGTCCGCCGTCGTGAATCAGGTGGCACCGAAGTGGTGGTCACCTTTATTCCCGAAAAAACTTTCACAGACGTCCAAGGAGATACCCATGAGTAATCAGGAACCGGCTACTATCCTGCTGATTGACGATCACCCGATGCTGCGAACTGGCGTAAAACAGCTTATCAGTATGGCACCAGATATCACCGTGGTTGGCGAAGCGAGTAATGGCGAACAGGGTATTGAACTGGCGGAGTCTCTTGATCCCGATCTGATCCTGTTAGATCTCAATATGCCCGGCATGAACGGTCTGGAAACGCTGGATAAACTGCGCGAAAAGTCCCTCTCAGGGCGCATTGTGGTATTCAGCGTCTCTAACCATGAAGAAGATGTGGTCACCGCACTGAA…	80	1	AAGAGCACCGCCTTCGTC	GTTTTAGAGCTAGAAATAGCAAGT
G4	mlc	214+334+336+331+333+332+133+132+137+136+235+139+237+230+236+85+328+406+405+186+187+324+185+366+403+188+365+362+363+360+361+146+147+144+145+142+143+140+141+325+329+245+244+260+241+243+242+367+249+248+13+12+58+16+57+364+238+239	TGTTAATCACATGCCTAAGTAAAAATTTGACGACACGTATTGAAGTGCTTCACCATAGCCTACAGATTATTTCGGAGCGCGAAAATATAGGGAGTATGCGGTGGTTGCTGAAAACCAGCCTGGGCACATTGATCAAATAAAGCAGACCAACGCGGGCGCGGTTTATCGCCTGATTGATCAGCTTGGTCCAGTCTCGCGTATCGATCTTTCCCGTCTGGCGCAACTGGCTCCTGCCAGTATCACTAAAATTGTCCGTGAGATGCTCGAAGCACACCTGGTGCAAGAGCTGGAAATCAAAGAAGCGGGGAACCGTGGCCGTCCGGCGGTGGGGCTGGTGGTTGAAACTGAAGCCTGGCACTATCTTTCTCTGCGCATTAGTCGCGGGGAGATTTTCCTTGC…	1160	1	AAGAGCACCGCCTTCGTC	GTTTTAGAGCTAGAAATAGCAAGT
G4	ihfB	39+38+14+17+16+13+35+34+92+94+78	GGTTTCGTCCTGTAATCAAGCACTAAGGGCGGCTACGGCCGCCCTTAATCAATGCAGCAACAGCAGCCGCTTAATTTGCCTTTAAGGAACCGGAGGAATCATGACCAAGTCAGAATTGATAGAAAGACTTGCCACCCAGCAATCGCACATTCCCGCCAAGACGGTTGAAGATGCAGTAAAAGAGATGCTGGAGCATATGGCCTCGACTCTTGCGCAGGGCGAGCGTATTGAAATCCGCGGTTTCGGCAGTTTCTCTTTGCACTACCGCGCACCACGTACCGGACGTAATCCGAAGACTGGCGATAAAGTAGAACTGGAAGGAAAATACGTTCCTCACTTTAAACCTGGTAAAGAACTGCGCGATCGCGCCAATATTTACGGTTAAGTTTTTTACTCAAA…	220	1	AAGAGCACCGCCTTCGTC	GTTTTAGAGCTAGAAATAGCAAGT
G4	crp	155+210+157+156+159+158+209+165+160+161	TGATAGCCCCTTCCCAGGTAGCGGGAAGCATATTTCGGCAATCCAGAGACAGCGGCGTTATCTGGCTCTGGAGAAAGCTTATAACAGAGGATAACCGCGCATGGTGCTTGGCAAACCGCAAACAGACCCGACTCTCGAATGGTTCTTGTCTCATTGCCACATTCATAAGTACCCATCCAAGAGCACGCTTATTCACCAGGGTGAAAAAGCGGAAACGCTGTACTACATCGTTAAAGGCTCTGTGGCAGTGCTGATCAAAGACGAAGAGGGTAAAGAAATGATCCTCTCCTATCTGAATCAGGGTGATTTTATTGGCGAACTGGGCCTGTTTGAAGAGGGCCAGGAACGTAGCGCATGGGTACGTGCGAAAACCGCCTGTGAAGTGGCTGAAATTTCGTA…	200	1	AAGAGCACCGCCTTCGTC	GTTTTAGAGCTAGAAATAGCAAGT
G4	phoB	60+57+56+59	GAAGATATGTGCGACGAGCTTTTCATAAATCTGTCATAAATCTGACGCATAATGACGTCGCATTAATGATCGCAACCTATTTATTACAACAGGGCAAATCATGGCGAGACGTATTCTGGTCGTAGAAGATGAAGCTCCAATTCGCGAAATGGTCTGCTTCGTGCTCGAACAAAATGGCTTTCAGCCGGTCGAAGCGGAAGATTATGACAGTGCTGTGAATCAACTGAATGAACCCTGGCCGGATTTAATTCTCCTCGACTGGATGTTACCTGGCGGCTCCGGTATCCAGTTCATCAAACACCTCAAGCGCGAGTCGATGACCCGGGATATTCCAGTGGTGATGTTGACCGCCAGAGGGGAAGAAGAAGATCGCGTGCGCGGCCTTGAAACCGGCGCGGA…	80	1	AAGAGCACCGCCTTCGTC	GTTTTAGAGCTAGAAATAGCAAGT
G4	cytR	55+54+57+58+61	AAAATTCTGTAACCGTTTTCACGCGCTATCTGCTAAAAATGTTGCCGATGTGAAGTAAACATGGATGTAGTACGCCTGACGTGCCAGGCGAGGAGTGAGTGTGAAAGCGAAGAAGCAGGAAACTGCCGCGACCATGAAAGACGTTGCCCTCAAGGCAAAAGTCTCTACAGCGACCGTCTCCCGAGCATTAATGAATCCCGATAAAGTCTCCCAGGCCACCCGTAATCGGGTTGAAAAAGCGGCCCGGGAAGTGGGTTATTTACCGCAGCCTATGGGGCGCAACGTCAAGCGTAATGAATCCCGCACCATTCTGGTGATTGTCCCGGATATCTGCGATCCCTTCTTTAGCGAAATTATTCGCGGTATCGAAGTTACGGCGGCAAATCACGGATATCTGGT…	100	1	AAGAGCACCGCCTTCGTC	GTTTTAGAGCTAGAAATAGCAAGT
G4	rpoE	151+150+54+43+132+131+135+181+32+24+25+26+27+20+22+23+46+47+28+29+182+3+2+5+6+9+186+146+147+185+120+121+122+123+124+125+127+128+10+13+38+59+58+19+18+31+30+51+50+35+34+55+48	AAAAACGAGACACTCTAACCCTTTGCTTGCTCAAATTGCAGCTAATGGAGTGGCGTTTCGATAGCGCGTGGAAATTTGGTTTGGGGAGACTTTACCTCGGATGAGCGAGCAGTTAACGGACCAGGTCCTGGTTGAACGGGTCCAGAAGGGAGATCAGAAAGCCTTTAACTTACTGGTAGTGCGCTATCAGCATAAAGTGGCGAGTCTGGTTTCCCGCTATGTGCCGTCGGGTGATGTTCCCGATGTGGTACAAGAAGCTTTTATTAAAGCCTATCGTGCGCTGGATTCGTTCCGGGGAGATAGCGCTTTTTATACATGGCTGTATCGGATTGCTGTAAATACAGCGAAAAATTACCTGGTTGCTCAGGGGCGTCGTCCACCTTCCAGTGATGTGGATGC…	1060	1	AAGAGCACCGCCTTCGTC	GTTTTAGAGCTAGAAATAGCAAGT
G4	soxR	59+66+67+99+76+62+109+113+112+95+105	TTTCTGATGGGACATAAATCTGCCTCTTTTCAGTGTTCAGTTCGTTAATTCATCTGTTGGGGAGTATAATTCCTCAAGTTAACTTGAGGTAAAGCGATTTATGGAAAAGAAATTACCCCGCATTAAAGCGCTGCTAACCCCCGGCGAAGTGGCGAAACGCAGCGGTGTGGCGGTATCGGCGCTGCATTTCTATGAAAGTAAAGGGTTGATTACCAGTATCCGTAACAGCGGCAATCAGCGGCGATATAAACGTGATGTGTTGCGATATGTTGCAATTATCAAAATTGCTCAGCGTATTGGCATTCCGCTGGCGACCATTGGTGAAGCGTTTGGCGTGTTGCCCGAAGGGCATACGTTAAGTGCGAAAGAGTGGAAACAGCTTTCGTCCCAATGGCGAGA…	220	1	AAGAGCACCGCCTTCGTC	GTTTTAGAGCTAGAAATAGCAAGT
G4	ihfA	43+89+83+81+25+26+27+21+22+44+42+29+40+41+3+79+7+9+8+52+18+77+75+38+91+90+93+92+95+94+97+96+11+39+12+15+16+33+54+31+30+37+36+35+34+32	ACCAGCCGTACACTCGAAGAAGAGGAGATTGCCGCTACCGTCGCCAAATGTGTAGAGGCATTAAAAGAGCGATTCCAGGCATCATTGAGGGATTGAACCTATGGCGCTTACAAAAGCTGAAATGTCAGAATATCTGTTTGATAAGCTTGGGCTTAGCAAGCGGGATGCCAAAGAACTGGTTGAACTGTTTTTCGAAGAGATCCGTCGCGCTCTGGAAAACGGCGAACAGGTGAAACTCTCTGGTTTTGGTAACTTCGATCTGCGTGATAAGAATCAACGCCCGGGACGTAACCCGAAAACGGGCGAGGATATTCCCATTACAGCACGGCGCGTGGTGACCTTCAGACCCGGGCAGAAGTTAAAAAGCCGGGTCGAAAACGCTTCGCCCAAAGACGAGTA…	920	1	AAGAGCACCGCCTTCGTC	GTTTTAGAGCTAGAAATAGCAAGT
G4	fis	42+50+60+61+62+64+53+66+69+52+24+26+27+48+49+47+44+45+28+41+39+38+58+11+10+13+12+59+14+33+32+31+30+51+36+35+34+55+37+54+57+65	CGCACATTCAACGCCATTGAGGATGCCAGCGAACAGCTGGAGGCGTTGGAGGCATACTTCGAAAATTTTGCGTAAACAGAAATAAAGAGCTGACAGAACTATGTTCGAACAACGCGTAAATTCTGACGTACTGACCGTTTCTACCGTTAACTCTCAGGATCAGGTAACCCAAAAACCCCTGCGTGACTCGGTTAAACAGGCACTGAAGAACTATTTTGCTCAACTGAATGGTCAGGATGTGAATGACCTCTATGAGCTGGTACTGGCTGAAGTAGAACAGCCCCTGTTGGACATGGTGATGCAATACACCCGTGGTAACCAGACCCGTGCTGCGCTGATGATGGGCATCAACCGTGGTACGCTGCGTAAAAAATTGAAAAAATACGGCATGAACTAATT…	840	1	AAGAGCACCGCCTTCGTC	GTTTTAGAGCTAGAAATAGCAAGT
G5	hns	133+65+66+109+127+107+120+114+117+130+116+110+113+112+128+129+115+101+118+125	CAATTTTGAATTCCTTACATTCCTGGCTATTGCACAACTGAATTTAAGGCTCTATTATTACCTCAACAAACCACCCCAATATAAGTTTGAGATTACTACAATGAGCGAAGCACTTAAAATTCTGAACAACATCCGTACTCTTCGTGCGCAGGCAAGAGAATGTACACTTGAAACGCTGGAAGAAATGCTGGAAAAATTAGAAGTTGTTGTTAACGAACGTCGCGAAGAAGAAAGCGCGGCTGCTGCTGAAGTTGAAGAGCGCACTCGTAAACTGCAGCAATATCGCGAAATGCTGATCGCTGACGGTATTGACCCGAACGAACTGCTGAATAGCCTTGCTGCCGTTAAATCTGGCACCAAAGCTAAACGTGCTCAGCGTCCGGCAAAATATAGCTACGT…	400	1	TTCCAGCTCGAAGGCGAT	GTTTTAGAGCTAGAAATAGCAAGT
G5	cspA	42+29+61+63+27+48+46+47+43+41+7+6+8+15+13+12+59+58+16+50+34	CGTTGATACCCCTCGTAGTGCACATTCCTTTAACGCTTCAAAATCTGTAAAGCACGCCATATCGCCGAAAGGCACACTTAATTATTAAAGGTAATACACTATGTCCGGTAAAATGACTGGTATCGTAAAATGGTTCAACGCTGACAAAGGCTTCGGCTTCATCACTCCTGACGATGGCTCTAAAGATGTGTTCGTACACTTCTCTGCTATCCAGAACGATGGTTACAAATCTCTGGACGAAGGTCAGAAAGTGTCCTTCACCATCGAAAGCGGCGCTAAAGGCCCGGCAGCTGGTAACGTAACCAGCCTGTAATCTCTGCTTAAAAGCACAGAATCTAAGATCCCTGCCATTTGGCGGGGATTTTTTTATTTGTTTTCAGGAAATAAATAATCGATCGC…	420	1	TTCCAGCTCGAAGGCGAT	GTTTTAGAGCTAGAAATAGCAAGT
G5	arcA	55+56+117+113+82+105	GTCATGTTACGCCGATCATGTTAATTTGCAGCATGCATCAGGCAGGTCAGGGACTTTTGTACTTCCTGTTTCGATTTAGTTGGCAATTTAGGTAGCAAACATGCAGACCCCGCACATTCTTATCGTTGAAGACGAGTTGGTAACACGCAACACGTTGAAAAGTATTTTCGAAGCGGAAGGCTATGATGTTTTCGAAGCGACAGATGGCGCGGAAATGCATCAGATCCTCTCTGAATATGACATCAACCTGGTGATCATGGATATCAATCTGCCGGGTAAGAACGGTCTTCTGTTAGCGCGTGAACTGCGCGAGCAGGCGAATGTTGCGTTGATGTTCCTGACTGGCCGTGACAACGAAGTCGATAAAATTCTCGGCCTCGAAATCGGTGCAGATGACTA…	120	1	TTCCAGCTCGAAGGCGAT	GTTTTAGAGCTAGAAATAGCAAGT
G5	fur	59+58+17+55+19+54+57+56+51+53+52+60+61+62+63+64+65	TTTAGGCGTGGCAATTCTATAATGATACGCATTATCTCAAGAGCAAATTCTGTCACTTCTTCTAATGAAGTGAACCGCTTAGTAACAGGACAGATTCCGCATGACTGATAACAATACCGCCCTAAAGAAAGCTGGCCTGAAAGTAACGCTTCCTCGTTTAAAAATCCTGGAAGTTCTTCAGGAGCCGGACAACCATCACGTCAGTGCGGAAGATTTATACAAACGTCTGATCGATATGGGTGAAGAAATTGGTCTGGCTACGGTATATCGCGTACTGAACCAGTTTGACGACGCTGGTATCGTCACCCGCCACAATTTTGAAGGCGGTAAATCCGTATTTGAACTGACACAGCAACATCACCACGATCACCTGATCTGCCTCGACTGCGGCAAGGTTAT…	340	1	TTCCAGCTCGAAGGCGAT	GTTTTAGAGCTAGAAATAGCAAGT
G5	narL	199+154+211+115+132+131+130+64+53+83+82+212+80+86+118+84+85+92+95+43+96+97+9+8+155+78+146+147+148+99+98+111+74+168+71+127+91+90+100+101+102+94+104+105+11+10+39+38+15+58+61+55+54+57+56+37+93+35+34+33+88+18+114+124+103+12+126	CGAGGCGATTGCCGCGTCCGCCGTCGTGAATCAGGTGGCACCGAAGTGGTGGTCACCTTTATTCCCGAAAAAACTTTCACAGACGTCCAAGGAGATACCCATGAGTAATCAGGAACCGGCTACTATCCTGCTGATTGACGATCACCCGATGCTGCGAACTGGCGTAAAACAGCTTATCAGTATGGCACCAGATATCACCGTGGTTGGCGAAGCGAGTAATGGCGAACAGGGTATTGAACTGGCGGAGTCTCTTGATCCCGATCTGATCCTGTTAGATCTCAATATGCCCGGCATGAACGGTCTGGAAACGCTGGATAAACTGCGCGAAAAGTCCCTCTCAGGGCGCATTGTGGTATTCAGCGTCTCTAACCATGAAGAAGATGTGGTCACCGCACTGAA…	1340	1	TTCCAGCTCGAAGGCGAT	GTTTTAGAGCTAGAAATAGCAAGT
G5	lrp	66+134+133+132+62+63+64+136+135+67+68+139+138+80+24+20+21+104+97+141+120+121+109+125+102+103+100+101+79+105+99+98+117+111	AATCTTCATGATTTCGGTCTATCGTGACGGGTAGCGACTCTGAACAGTGATGTTTCAGGGTCAGACAGGAGTAGGGAAGGAATACAGAGAGACAATAATAATGGTAGATAGCAAGAAGCGCCCTGGCAAAGATCTCGACCGTATCGATCGTAACATTCTTAATGAGTTGCAAAAGGATGGGCGTATTTCTAACGTCGAGCTTTCTAAACGTGTGGGACTTTCCCCAACGCCGTGCCTTGAGCGTGTGCGTCGGCTGGAAAGACAAGGGTTTATTCAGGGCTATACGGCGCTGCTTAACCCCCATTATCTGGATGCATCACTTCTGGTATTCGTTGAGATTACTCTGAATCGTGGCGCACCGGATGTGTTTGAACAATTCAATACCGCTGTACAAAAACT…	680	1	TTCCAGCTCGAAGGCGAT	GTTTTAGAGCTAGAAATAGCAAGT
G5	mlc	319+215+198+211+158+317+316+131+318+135+178+278+253+175+174+173+250+276+182+251+180+172+322+320+181+254+184+9+273+201+200+203+202+205+204+207+206+321+208+149+77+296+75+74+168+72+70+166+167+223+176+163+272+357+356+355+354+353+352+279+73+295+292+291	TGTTAATCACATGCCTAAGTAAAAATTTGACGACACGTATTGAAGTGCTTCACCATAGCCTACAGATTATTTCGGAGCGCGAAAATATAGGGAGTATGCGGTGGTTGCTGAAAACCAGCCTGGGCACATTGATCAAATAAAGCAGACCAACGCGGGCGCGGTTTATCGCCTGATTGATCAGCTTGGTCCAGTCTCGCGTATCGATCTTTCCCGTCTGGCGCAACTGGCTCCTGCCAGTATCACTAAAATTGTCCGTGAGATGCTCGAAGCACACCTGGTGCAAGAGCTGGAAATCAAAGAAGCGGGGAACCGTGGCCGTCCGGCGGTGGGGCTGGTGGTTGAAACTGAAGCCTGGCACTATCTTTCTCTGCGCATTAGTCGCGGGGAGATTTTCCTTGC…	1280	1	TTCCAGCTCGAAGGCGAT	GTTTTAGAGCTAGAAATAGCAAGT
G5	cspE	39+38+55+57+56+13+40+43+26+53+7+8+44	TCACTTTTTAGTAAAGTTACACTGGACAAAGCGTACCACAATTGGTGTACTGGTAACCGACACAGCATTTGTGTCTATTTTTCATGTAAAGGTAATTTTGATGTCTAAGATTAAAGGTAACGTTAAGTGGTTTAATGAGTCCAAAGGATTCGGTTTCATTACTCCGGAAGACGGCAGCAAAGACGTGTTCGTACACTTCTCTGCAATCCAGACTAATGGTTTTAAAACTCTTGCTGAAGGTCAGCGCGTAGAGTTCGAAATCACTAACGGTGCCAAAGGCCCTTCTGCTGCAAACGTAATCGCTCTGTAAGATACGTCAGCAAGAATTCAAAACCCGCTTAATCAGCGGGTTTTTTTTGGTCTTTAGTGTGCGGTTGAGGCCGAAAACAGCCAGAATGC…	260	1	TTCCAGCTCGAAGGCGAT	GTTTTAGAGCTAGAAATAGCAAGT
G5	argP	229+218+219+114+63+111+110+230+118+232+233+107+121+108+123+124+125+126+127+223+222+221+220+11+15+122	GGATACAAATGTTACCCGCCGACGGCTTCGGTATATGCAACCTGACACAAAATTGTGTCATAGTGCAGGAAAAAGCATTTACCAGGAGCAGACAACAGCAATGAAACGCCCGGACTACAGAACATTACAGGCACTGGATGCGGTGATACGTGAACGAGGATTTGAGCGCGCGGCACAAAAGCTGTGCATTACACAATCAGCCGTCTCACAGCGCATTAAGCAACTGGAAAATATGTTCGGGCAGCCGCTGTTGGTGCGTACCGTACCGCCGCGCCCGACGGAACAAGGGCAAAAACTGCTGGCACTGCTGCGCCAGGTGGAGTTGCTGGAAGAAGAGTGGCTGGGCGATGAACAAACCGGTTCGACTCCGCTGCTGCTTTCACTGGCGGTCAACGCCGA…	520	1	TTCCAGCTCGAAGGCGAT	GTTTTAGAGCTAGAAATAGCAAGT
G5	crp	76+144+28+125+23	TGATAGCCCCTTCCCAGGTAGCGGGAAGCATATTTCGGCAATCCAGAGACAGCGGCGTTATCTGGCTCTGGAGAAAGCTTATAACAGAGGATAACCGCGCATGGTGCTTGGCAAACCGCAAACAGACCCGACTCTCGAATGGTTCTTGTCTCATTGCCACATTCATAAGTACCCATCCAAGAGCACGCTTATTCACCAGGGTGAAAAAGCGGAAACGCTGTACTACATCGTTAAAGGCTCTGTGGCAGTGCTGATCAAAGACGAAGAGGGTAAAGAAATGATCCTCTCCTATCTGAATCAGGGTGATTTTATTGGCGAACTGGGCCTGTTTGAAGAGGGCCAGGAACGTAGCGCATGGGTACGTGCGAAAACCGCCTGTGAAGTGGCTGAAATTTCGTA…	100	1	TTCCAGCTCGAAGGCGAT	GTTTTAGAGCTAGAAATAGCAAGT
G5	phoB	55+54+115+91+107+84	GAAGATATGTGCGACGAGCTTTTCATAAATCTGTCATAAATCTGACGCATAATGACGTCGCATTAATGATCGCAACCTATTTATTACAACAGGGCAAATCATGGCGAGACGTATTCTGGTCGTAGAAGATGAAGCTCCAATTCGCGAAATGGTCTGCTTCGTGCTCGAACAAAATGGCTTTCAGCCGGTCGAAGCGGAAGATTATGACAGTGCTGTGAATCAACTGAATGAACCCTGGCCGGATTTAATTCTCCTCGACTGGATGTTACCTGGCGGCTCCGGTATCCAGTTCATCAAACACCTCAAGCGCGAGTCGATGACCCGGGATATTCCAGTGGTGATGTTGACCGCCAGAGGGGAAGAAGAAGATCGCGTGCGCGGCCTTGAAACCGGCGCGGA…	120	1	TTCCAGCTCGAAGGCGAT	GTTTTAGAGCTAGAAATAGCAAGT
G5	cytR	153+154+196+102+69+82+253+81+198+44+79+281+202+99+262+75+123+229+227+90+104+298	AAAATTCTGTAACCGTTTTCACGCGCTATCTGCTAAAAATGTTGCCGATGTGAAGTAAACATGGATGTAGTACGCCTGACGTGCCAGGCGAGGAGTGAGTGTGAAAGCGAAGAAGCAGGAAACTGCCGCGACCATGAAAGACGTTGCCCTCAAGGCAAAAGTCTCTACAGCGACCGTCTCCCGAGCATTAATGAATCCCGATAAAGTCTCCCAGGCCACCCGTAATCGGGTTGAAAAAGCGGCCCGGGAAGTGGGTTATTTACCGCAGCCTATGGGGCGCAACGTCAAGCGTAATGAATCCCGCACCATTCTGGTGATTGTCCCGGATATCTGCGATCCCTTCTTTAGCGAAATTATTCGCGGTATCGAAGTTACGGCGGCAAATCACGGATATCTGGT…	440	1	TTCCAGCTCGAAGGCGAT	GTTTTAGAGCTAGAAATAGCAAGT
G5	dnaA	269+180	TTCGTGCGTCACCCTCAAGCAGGGTCTTTTCGACGTACGTCAACAATCATGAATGTTTCAGCCTTAGTCATTATCGACTTTTGTTCGAGTGGAGTCCGCCGTGTCACTTTCGCTTTGGCAGCAGTGTCTTGCCCGATTGCAGGATGAGTTACCAGCCACAGAATTCAGTATGTGGATACGCCCATTGCAGGCGGAACTGAGCGATAACACGCTGGCCCTGTACGCGCCAAACCGTTTTGTCCTCGATTGGGTACGGGACAAGTACCTTAATAATATCAATGGACTGCTAACCAGTTTCTGCGGAGCGGATGCCCCACAGCTGCGTTTTGAAGTCGGCACCAAACCGGTGACGCAAACGCCACAAGCGGCAGTGACGAGCAACGTCGCGGCCCCTGCACA…	40	1	TTCCAGCTCGAAGGCGAT	GTTTTAGAGCTAGAAATAGCAAGT
G5	soxS	52+49+51+23	TAATTTCTTTTCCATAAATCGCTTTACCTCAAGTTAACTTGAGGAATTATACTCCCCAACAGATGAATTAACGAACTGAACACTGAAAAGAGGCAGATTTATGTCCCATCAGAAAATTATTCAGGATCTTATCGCATGGATTGACGAGCATATTGACCAGCCGCTTAACATTGATGTAGTCGCAAAAAAATCAGGCTATTCAAAGTGGTACTTGCAACGAATGTTCCGCACGGTGACGCATCAGACGCTTGGCGATTACATTCGCCAACGCCGCCTGTTACTGGCCGCCGTTGAGTTGCGCACCACCGAGCGTCCGATTTTTGATATCGCAATGGACCTGGGTTATGTCTCGCAGCAGACCTTCTCCCGCGTTTTCCGTCGGCAGTTTGATCGCACTCC…	80	1	TTCCAGCTCGAAGGCGAT	GTTTTAGAGCTAGAAATAGCAAGT
G5	rpoS	143+99+62+229+227+101+231+232	AATCCGTAAACCCGCTGCGTTATTTGCCGCAGCGATAAATCGGCGGAACCAGGCTTTTGCTTGAATGTTCCGTCAAGGGATCACGGGTAGGAGCCACCTTATGAGTCAGAATACGCTGAAAGTTCATGATTTAAATGAAGATGCGGAATTTGATGAGAACGGAGTTGAGGTTTTTGACGAAAAGGCCTTAGTAGAACAGGAACCCAGTGATAACGATTTGGCCGAAGAGGAACTGTTATCGCAGGGAGCCACACAGCGTGTGTTGGACGCGACTCAGCTTTACCTTGGTGAGATTGGTTATTCACCACTGTTAACGGCCGAAGAAGAAGTTTATTTTGCGCGTCGCGCACTGCGTGGAGATGTCGCCTCTCGCCGCCGGATGATCGAGAGTAACTTGCG…	160	1	TTCCAGCTCGAAGGCGAT	GTTTTAGAGCTAGAAATAGCAAGT
G5	fnr	91+59+169+55+78+99+102+117+109+111+110+228+227+90+103+101+100+170	CTAATATCGGAATTCTCTGCTGTTAAGGTTTGCTTAGACTTACTTGCTCCCTAAAAAGATGTTAAAATTGACAAATATCAATTACGGCTTGAGCAGACCTATGATCCCGGAAAAGCGAATTATACGGCGCATTCAGTCTGGCGGTTGTGCTATCCATTGCCAGGATTGCAGCATCAGCCAGCTTTGCATCCCGTTCACACTCAACGAACATGAGCTTGATCAGCTTGATAATATCATTGAGCGGAAGAAGCCTATTCAGAAAGGCCAGACGCTGTTTAAGGCTGGTGATGAACTTAAATCGCTTTATGCCATCCGCTCCGGTACGATTAAAAGTTATACCATCACTGAGCAAGGCGACGAGCAAATCACTGGTTTCCATTTAGCAGGCGACCTGGTGGG…	360	1	TTCCAGCTCGAAGGCGAT	GTTTTAGAGCTAGAAATAGCAAGT
G5	soxR	51+36+61+88+35+87+49+40+38+73+91+90+93+79+39+12+55+54+37+50+53	TTTCTGATGGGACATAAATCTGCCTCTTTTCAGTGTTCAGTTCGTTAATTCATCTGTTGGGGAGTATAATTCCTCAAGTTAACTTGAGGTAAAGCGATTTATGGAAAAGAAATTACCCCGCATTAAAGCGCTGCTAACCCCCGGCGAAGTGGCGAAACGCAGCGGTGTGGCGGTATCGGCGCTGCATTTCTATGAAAGTAAAGGGTTGATTACCAGTATCCGTAACAGCGGCAATCAGCGGCGATATAAACGTGATGTGTTGCGATATGTTGCAATTATCAAAATTGCTCAGCGTATTGGCATTCCGCTGGCGACCATTGGTGAAGCGTTTGGCGTGTTGCCCGAAGGGCATACGTTAAGTGCGAAAGAGTGGAAACAGCTTTCGTCCCAATGGCGAGA…	420	1	TTCCAGCTCGAAGGCGAT	GTTTTAGAGCTAGAAATAGCAAGT
G5	ihfA	13+59+70	ACCAGCCGTACACTCGAAGAAGAGGAGATTGCCGCTACCGTCGCCAAATGTGTAGAGGCATTAAAAGAGCGATTCCAGGCATCATTGAGGGATTGAACCTATGGCGCTTACAAAAGCTGAAATGTCAGAATATCTGTTTGATAAGCTTGGGCTTAGCAAGCGGGATGCCAAAGAACTGGTTGAACTGTTTTTCGAAGAGATCCGTCGCGCTCTGGAAAACGGCGAACAGGTGAAACTCTCTGGTTTTGGTAACTTCGATCTGCGTGATAAGAATCAACGCCCGGGACGTAACCCGAAAACGGGCGAGGATATTCCCATTACAGCACGGCGCGTGGTGACCTTCAGACCCGGGCAGAAGTTAAAAAGCCGGGTCGAAAACGCTTCGCCCAAAGACGAGTA…	60	1	TTCCAGCTCGAAGGCGAT	GTTTTAGAGCTAGAAATAGCAAGT
G5	fis	20+22+46+19+68+8	CGCACATTCAACGCCATTGAGGATGCCAGCGAACAGCTGGAGGCGTTGGAGGCATACTTCGAAAATTTTGCGTAAACAGAAATAAAGAGCTGACAGAACTATGTTCGAACAACGCGTAAATTCTGACGTACTGACCGTTTCTACCGTTAACTCTCAGGATCAGGTAACCCAAAAACCCCTGCGTGACTCGGTTAAACAGGCACTGAAGAACTATTTTGCTCAACTGAATGGTCAGGATGTGAATGACCTCTATGAGCTGGTACTGGCTGAAGTAGAACAGCCCCTGTTGGACATGGTGATGCAATACACCCGTGGTAACCAGACCCGTGCTGCGCTGATGATGGGCATCAACCGTGGTACGCTGCGTAAAAAATTGAAAAAATACGGCATGAACTAATT…	120	1	TTCCAGCTCGAAGGCGAT	GTTTTAGAGCTAGAAATAGCAAGT
G5	rpoH	55+82+88+20	GGTCTGATAAAACAGTGAATGATAACCTCGTTGCTCTTAAGCTCTGGCACAGTTGTTGCTACCACTGAAGCGCCAGAAGATATCGATTGAGAGGATTTGAATGACTGACAAAATGCAAAGTTTAGCTTTAGCCCCAGTTGGCAACCTGGATTCCTACATCCGGGCAGCTAACGCGTGGCCGATGTTGTCGGCTGACGAGGAGCGGGCGCTGGCTGAAAAGCTGCATTACCATGGCGATCTGGAAGCAGCTAAAACGCTGATCCTGTCTCACCTGCGGTTTGTTGTTCATATTGCTCGTAATTATGCGGGCTATGGCCTGCCACAGGCGGATTTGATTCAGGAAGGTAACATCGGCCTGATGAAAGCAGTGCGCCGTTTCAACCCGGAAGTGGGTGTGCG…	80	1	TTCCAGCTCGAAGGCGAT	GTTTTAGAGCTAGAAATAGCAAGT
			Total Variants	34340
* Redundancy refers to the number of cassettes designed to make the same amino acid mutation at a specified site.
